# Supplementary material for: Molecular Characterization of Ca2+/Calmodulin-Dependent Protein Kinase II Isoforms in Three Rice Planthoppers—Nilaparvata lugens, Laodelphax striatellus, and Sogatella furcifera
Source: Int J Mol Sci. 2019 Jun 20;20(12):3014. doi: 10.3390/ijms20123014 (PMC6627886; doi:10.3390/ijms20123014)
Supplement: Supplementary file 1 [file ijms-20-03014-s001.zip]

Archive with 7 entries (6 files):
- ijms-522390-SI/supplementaryfiles/
- ijms-522390-SI/supplementaryfiles/Fig S1.tif
- ijms-522390-SI/supplementaryfiles/Fig S2.tif
- ijms-522390-SI/supplementaryfiles/Fig S3.tif
- ijms-522390-SI/supplementaryfiles/Suppmentary agend.docx
- ijms-522390-SI/supplementaryfiles/TABLE S1.docx
- ijms-522390-SI/supplementaryfiles/TABLE S2.docx
